# Supplementary material for: Brigatinib for Pretreated, ALK-Positive, Advanced Non-Small-Cell Lung Cancers: Long-Term Follow-Up and Focus on Post-Brigatinib Lorlatinib Efficacy in the Multicenter, Real-World BrigALK2 Study
Source: Cancers (Basel). 2022 Mar 30;14(7):1751. doi: 10.3390/cancers14071751 (PMC8997056; doi:10.3390/cancers14071751)
Supplement: Supplementary file 1 [file cancers-14-01751-s001.zip]

Archive with 1 entries (1 files):
- cancers-1604794-supplementary.pdf
